# Supplementary material for: Satellite data for environmental justice: a scoping review of the literature in the United States
Source: Environ Res Lett. Author manuscript; Available in PMC 2024 Oct 7. (PMC11457489; doi:10.1088/1748-9326/ad1fa4)
Supplement: Supplementary material 2 [file NIHMS2025626-supplement-Supplementary_material_2.xlsx]

## Sheet: Final_81_articles
Article Title	Full citation	Year of Online Publication	RACE used as variable?	ETHNICITY used as variable?	Satellite instrument directly used (Y/N)	Satellite Instrument if directly used (e.g. LANDSAT 8 OLI)	Satellite-derived product (Y/N)	Satellite-derived product if not using direct satellite measurements	Resolution of environmental data (e.g. 30m, 1km)	Primary Topic	Secondary Topic	Environmental Variable(s) measured (e.g. UHI, NDVI, LST, "PM 2.5 concentration")	Geographic_scope	Study Area (state, city, nation)	Type of study observation (cross-sectional, multi-temporal or both)	Study type, inlcuding: differential exposure only (DE), differential vulnerability (DV), health impact analysis (HIA), policy/economic analysis (PEA), community engagement (CE)	Scale of Analysis (e.g. "census tract", "city", "block group")	Social variables over which injustice is examined (e.g. race, median income)	Key result(s) on the disparity (e.g. "higher air poll in Black neighborhoods")	Other Data sets used (e.g. ACS Census)
Observing Nitrogen Dioxide Air Pollution Inequality Using High-Spatial-Resolution Remote Sensing Measurements in Houston, Texas	Demetillo, M. A. G.; Navarro, A.; Knowles, K. K.; Fields, K. P.; Geddes, J. A.; Nowlan, C. R.; Janz, S. J.; Judd, L. M.; Al-Saadi, J.; Sun, K.; et al. Observing Nitrogen Dioxide Air Pollution Inequality Using High-Spatial-Resolution Remote Sensing Measurements in Houston, Texas. Environmental Science &amp; Technology, 2020, 54, 9882–9895. https://doi.org/10.1021/acs.est.0c01864.	2020	Yes	Yes	Yes	TROPOMI	No	n/a	~1km	Air pollution		NO2	City	Houston, Texas	Cross-sectional	DE	Census tract	Race, ethnicity, income	Population-weighted annual weekday TROPOMI columns were 31 ± 3% higher for low income non-whites than for high income whites (exact magnitude of disparity dependent on time period considered). TROPOMI observes NO2 differences between census tracts and the spatial patterns in NO2 columns reflect those measured at the surface but TROPOMI-derived NO2 disparities generally represent lower bounds with…	2010 ACS 5-year estimates
Estimating Intra-Urban Inequities in PM2.5-Attributable Health Impacts: A Case Study for Washington, DC	Castillo, M. D.; Kinney, P. L.; Southerland, V.; Arno, C. A.; Crawford, K.; van Donkelaar, A.; Hammer, M.; Martin, R. V.; Anenberg, S. C. Estimating Intra‐Urban Inequities in PM 2.5 ‐Attributable Health Impacts: A Case Study for Washington, DC. GeoHealth, 2021, 5. https://doi.org/10.1029/2021gh000431.	2021	Yes	Yes	No	n/a	Yes	van Donkelaar et al. PM2.5 dataset	~1km	Air pollution		PM2.5	City	Washington, D.C.	Multi-temporal	HIA	Neighborhood and ZIP code	Education, employment, income, race, ethnicity, life expectancy at birth	PM2.5-attributable health risks are unevenly and inequitably distributed across the District. Higher PM2.5-attributable disease burdens were found in neighborhoods with larger proportions of people of color, lower household income, and lower educational attainment.	DC HER/2015 ACS 5-year estimates
Time-series analysis of satellite-derived fine particulate matter pollution and asthma morbidity in Jackson, MS.	Chang, H. H., Pan, A., Lary, D. J., Waller, L. A., Zhang, L., Brackin, B. T., Finley, R. W. & Faruque, F. S. (2019). Time-series analysis of satellite-derived fine particulate matter pollution and asthma morbidity in Jackson, MS. Environmental monitoring and assessment, 191(2), 1-10.	2019	Yes	No	No	n/a	Yes	Lary et al., 2015 PM2.5 dataset	10km	Air pollution		PM2.5	City	Jackson, Mississipi	Multi-temporal	DV	Grid cell (10km)	Race, gender	Positive associations between PM2.5 and daily asthma-related emergency room admission, especially among the female and black sub-populations.
COVID-19 pandemic reveals persistent disparities in nitrogen dioxide pollution	Kerr, G. H.; Goldberg, D. L.; Anenberg, S. C. COVID-19 Pandemic Reveals Persistent Disparities in Nitrogen Dioxide Pollution. Proceedings of the National Academy of Sciences, 2021, 118. https://doi.org/10.1073/pnas.2022409118.	2021	Yes	Yes	Yes	TROPOMI	No	n/a	1km	Air pollution		NO2	National	United States	Multi-temporal	DE	Census tract	Race, ethnicity, income, educational attainment, vehicle ownership	Prior to the pandemic, satellite-observed NO2 levels in the least White census tracts of the United States were nearly triple the NO2 levels in the most White tracts. During the pandemic, the largest lockdown-related NO2 reductions occurred in urban neighborhoods that have 2.0 times more non-White residents and 2.1 times more Hispanic residents than neighborhoods with the smallest reductions; how…	2018 ACS 5-year estimates
Investigating the performance of models estimating NO2 and PM2.5 in the US metropolitan areas and their environmental inequality and vulnerable people areas	Lee, J.; Lee, C. Investigating the Performance of Models Estimating NO2 and PM2.5 in the US Metropolitan Areas and Their Environmental Inequality and Vulnerable People Areas. Local Environment, 2022, 27, 309–326. https://doi.org/10.1080/13549839.2022.2040462.	2022	Yes	No	No	n/a	Yes	satellite-based estimates used to constrain LUR model	0.64km	Air pollution		NO2, PM2.5	National	United States	Cross-sectional	DE	Metropolitan statistical areas	Income, race, age	Higher median incomes were associated with higher NO2 concentrations, but with lower PM2.5 concentrations. The higher percentage of children under 18 years old was associated with higher NO2 and PM2.5 concentrations. The higher percentage of whites was associated with lower PM2.5 concentrations. MSA population and population density were connected to higher NO2 concentrations. As median income in…	2014 ACS 5-year estimates
Environmental Justice Viewed From Outer Space: How Does Growing Income Inequality Affect the Distribution of Pollution Exposure?	John Voorheis, Environmental Justice Viewed From Outer Space: How Does Growing Income Inequality Affect the Distribution of Pollution Exposure?, Center for Administrative Records Research and Applications US Census Bureau, July 18 2016	2016	No	No	No	n/a	Yes	ACAG Dalhousie group NOx concentrations	~10km	Air pollution		NOx	National	United States	Multi-temporal	PEA	Census tract	Income	Rising income inequality decreases overall NOx exposure for all groups within metropolitan areas but increases inequities in NOx exposure between advantaged and disadvantaged groups.
Air pollution exposure disparities in US public housing developments	Chakraborty, J., Collins, T.W., Grineski, S.E. et al. Air pollution exposure disparities in US public housing developments. Sci Rep 12, 9887 (2022). https://doi.org/10.1038/s41598-022-13942-3	2022	Yes	Yes	No	n/a	Yes	CACES land-use regression model that incorporates satellite data		Air pollution		PM2.5	National	United States	Cross-sectional	DE	Census tract	Public housing locations (analysis controlled for race, ethnicity, poverty, etc.)	Public housing developments location, units, and residents are significantly overrepresented in neighborhoods with greater PM2.5 exposure, after accounting for clustering, urbanization, and other socio-demographic factors. Significantly higher percentages of Black, Hispanic, disabled, and extremely low-income households reside in Public housing developments with greater PM2.5 exposure.	2011-2015 ACS 5-year estimates
Disparities in PM2.5 air pollution in the United States	Colmer, J.; Hardman, I.; Shimshack, J.; Voorheis, J. Disparities in PM 2.5 Air Pollution in the United States. Science, 2020, 369, 575–578. https://doi.org/10.1126/science.aaz9353.	2020	Yes	Yes	No	n/a	Yes	Meng et al PM2.5 dataset (https://doi.org/10.1021/acs.est.8b06875), which incorporates satellite aerosol optical depth from both the Terra and Aqua satellites.	~1km	Air pollution		PM2.5	National	United States	Multi-temporal	DE	Census tract	Race, ethnicity, unemployment, poverty, education, place of work (manufacturing industry)	The most polluted census tracts in 1981 remained the most polluted in 2016. The least polluted census tracts in 1981 remained the least polluted in 2016. The most exposed subpopulations in 1981 remained the most exposed in 2016. Overall, absolute disparities have fallen, but relative disparities persist.	1980, 1990, 2000, 2010 U.S. Census Bureau; ACS
What caused racial disparities in particulate exposure to fall? New evidence from the Clean Air Act and satellite-based measures of air quality	Currie, J., J. Voorheis, and W. R. Walker. "What caused racial disparities in particulate exposure to fall." New Evidence from the Clean Air Act and Satellite-Based Measures of Air Quality (2020).	2020	Yes	Yes	No	n/a	Yes	Di et al. (2016, 2019) PM2.5	~1km	Air pollution		PM2.5	National	United States	Multi-temporal	DE	Census block	Race, ethnicity	The racial differences in ambient PM2.5 exposure have declined significantly between 2000 and 2015. This decline is in large part from the decline in pollution levels where African Americans live and in small part from changes in mobility, individual or neighborhood-level characteristics.	2000 Census, 2001-15 ACS
Air pollution exposure disparities across US population and income groups	Jbaily, A., Zhou, X., Liu, J. et al. Air pollution exposure disparities across US population and income groups. Nature 601, 228–233 (2022). https://doi.org/10.1038/s41586-021-04190-y	2022	Yes	Yes	No	n/a	Yes	Meng et al. (Dalhousie/Wash U) PM2.5 dataset that estimates PM2.5 by combining aerosol optical depth (AOD) retrievals from the NASA MODIS, MISR and SeaWIFS instruments with the GEOS-Chem chemical transport model.	1 km	Air pollution		PM2.5	National	United States	Multi-temporal	DE	ZIP code	Race, ethnicity, income	For all years, Black, Asian and Hispanic or Latino populations experienced somewhat similar levels of PM2.5, which were higher than those experienced by the white population. The Native American population was consistently exposed to the lowest levels of PM2.5. As the Black population increased in a ZIP code, the PM2.5 concentration likewise consistently increased, with a steep incline seen for Z…	2000 and 2010 decadal census; 2011-2016 ACS 5-year estimates.
Using satellite data to fill the gaps in the US air pollution monitoring network.	Sullivan, D. M., & Krupnick, A. (2018). Using satellite data to fill the gaps in the US air pollution monitoring network. Resources for the Future Working Paper, 18-21.	2018	Yes	Yes	No	n/a	Yes	van Donkelaar et al. PM2.5 dataset	~1km	Air pollution		PM2.5	National	United States	Cross-sectional	HIA, PEA	Census block	Race, ethnicity, education, income	24.4 million people live in attainment areas that the satellite data suggest should be nonattainment (in accordance with NAAQS). Proper classification would have prevented 5,652 premature deaths between 2016 and 2017, a welfare gain of $51 billion.	2010 Census, 2005-10 ACS, CDC Compressed Mortality
Air Pollution and Mortality in the Medicare Population	Di Q, Wang Y, Zanobetti A, Wang Y, Koutrakis P, Choirat C, Dominici F, Schwartz JD. Air Pollution and Mortality in the Medicare Population. N Engl J Med. 2017 Jun 29;376(26):2513-2522. doi: 10.1056/NEJMoa1702747	2017	Yes	Yes	No	n/a	Yes	an artificial neural network that incorporated satellite-based measurements, simulation outputs from a chemical transport model, land-use terms, meteorologic data, and other data to predict daily concentrations of PM2.5 and ozone at unmonitored locations	1 km	Air pollution		PM2.5, O3	National	United States	Multi-temporal	DV	ZIP code	Race, income, age, educational attainment, etc. (see Table 1 for full list)	Men; black, Asian, and Hispanic persons; and persons who were eligible for Medicaid (i.e., those who had low socioeconomic status) had a higher estimated risk of death from any cause in association with PM2.5 exposure than the general population. The risk of death associated with ozone exposure was higher among white, Medicaid-eligible persons and was significantly below 1 in some racial subgroup…	2000 and 2010 decadal census; ACS estimates; county-level data from the Behavioral Risk Factor Surveillance System (BRFSS); hospital service area-level variables from Dartmouth Atlas of Health Care
Disparities in Air Pollution Exposure in the United States by Race/Ethnicity and Income, 1990–2010	Liu, J.; Clark, L. P.; Bechle, M. J.; Hajat, A.; Kim, S.-Y.; Robinson, A. L.; Sheppard, L.; Szpiro, A. A.; Marshall, J. D. Disparities in Air Pollution Exposure in the United States by Race/Ethnicity and Income, 1990–2010. Environmental Health Perspectives, 2021, 129. https://doi.org/10.1289/ehp8584.	2021	Yes	Yes	No	n/a	Yes	CACES land-use regression model that incorporates satellite data (https://www.caces.us/_files/ugd/342c07_ebb72126333c4fd7859e1702f288bafb.pdf)	Satellite data are either oversampled to 0.1 x 0.1˚ or 0.25 x 0.25˚; CACES model predicts concentrations at each census block centroid.	Air pollution		PM2.5, PM10, SO2, NO2, CO, O3	National	United States	Multi-temporal	DE	Census block group, census tract	Race, ethnicity, income	The racial/ethnic group with the highest national average exposure was a racial/ethnic minority group. In 2010, the disparity between the racial/ethnic group with the highest vs. lowest national-average exposure was largest for NO2 and smallest for O3, and intermediate for the remaining pollutants. Absolute exposure disparities were larger among racial/ethnic groups than among income categories. …	1990, 2000, 2010 U.S. Census
Changes in Transportation-Related Air Pollution Exposures by Race-Ethnicity and Socioeconomic Status: Outdoor Nitrogen Dioxide in the United States in 2000 and 2010	Clark, L. P., Millet, D. B., & Marshall, J. D. (2017, September 22). Changes in Transportation-Related Air Pollution Exposures by Race-Ethnicity and Socioeconomic Status: Outdoor Nitrogen Dioxide in the United States in 2000 and 2010. Environmental Health Perspectives. Environmental Health Perspectives. https://doi.org/10.1289/ehp959	2017	Yes	Yes	No	n/a	Yes	Bechle et al. 2015 monthly LUR for NO2	Census block	Air pollution		NO2	National	United States	Multi-temporal	DE	Census block group	Race, ethnicity, income, education
Association between ambient air pollution and county-level cardiovascular mortality in the United States by social deprivation index	Bevan GH, Freedman DA, Lee EK, Rajagopalan S, Al-Kindi SG. Association between ambient air pollution and county-level cardiovascular mortality in the United States by social deprivation index. Am Heart J. 2021 May;235:125-131. doi: 10.1016/j.ahj.2021.02.005. Epub 2021 Feb 13. PMID: 33592167.	2021	No	No	No	n/a	Yes	AOD calibrated to ground-based measures		Air pollution		PM2.5	National	United States	Multi-temporal	DV	county	SDI	The association between PM2.5 and CV mortality were stronger among counties with highest SDI	ACS
Air Pollution, Socioeconomic Status, and Age-Specific Mortality Risk in the United States	Boing AF, deSouza P, Boing AC, Kim R, Subramanian SV. Air Pollution, Socioeconomic Status, and Age-Specific Mortality Risk in the United States. JAMA Netw Open. 2022;5(5):e2213540. doi:10.1001/jamanetworkopen.2022.13540	2022	Yes	No	No	n/a	Yes	van Donkelaar et al. PM2.5 dataset	0.01 * 0.01 degrees	Air pollution		PM2.5	National	United States	Cross-sectional	DV	Census tract	tract-level SES measures, % Black	Analyses stratified by SES showed that the highest β values were observed in census tracts with the lowest median household income quintile, lowest quintile of college-educated residents older than 25 years, the highest quintile of the proportion of Black residents, highest quintile of residents below the federal poverty line, and highest population density	ACS, Census (via Opportunity Insights database)
Change in PM2.5 exposure and mortality among Medicare recipients	Awad, Yara Abu; Di, Qian; Wang, Yan; Choirat, Christine; Coull, Brent A.; Zanobetti, Antonella; Schwartz, Joel. Change in PM2.5 exposure and mortality among Medicare recipients: Combining a semi-randomized approach and inverse probability weights in a low exposure population. Environmental Epidemiology 3(4):p e054, August 2019. | DOI: 10.1097/EE9.0000000000000054	2019	Yes	No	No	n/a	Yes	neural network based prediction model from Di et al. (2016)		Air pollution		PM2.5	National	United States	Multi-temporal	DV	individual	race	Vulnerbaility higher among White Medicare enrollees, compared to Black enrollees
Long-term effect of exposure to lower concentrations of air pollution on mortality among US Medicare participants and vulnerable subgroups: a doubly-robust approach	Yazdi MD, Wang Y, Di Q, Requia WJ, Wei Y, Shi L, Sabath MB, Dominici F, Coull B, Evans JS, Koutrakis P, Schwartz JD. Long-term effect of exposure to lower concentrations of air pollution on mortality among US Medicare participants and vulnerable subgroups: a doubly-robust approach. Lancet Planet Health. 2021 Oct;5(10):e689-e697. doi: 10.1016/S2542-5196(21)00204-7. PMID: 34627473; PMCID: PMC852565…	2021	Yes	Yes	No	n/a	Yes	ensemble machine learning model incorporating satellite data	1km x 1km	Air pollution		PM2.5, NO2, O3	National	United States	Multi-temporal	DV	individual/zip code	Medicaid eligibility, race, sex, age group, quartiles of population density (as a measure of urbanicity), proportion of the population who identify as Hispanic, and median household income.	Mortality effects were higher among Medicaid-eligible individuals and individuals living in areas of low socioeconomic status. Other variable effects by race and sex by pollutant.	ACS, Census
Nationwide Study of Short-Term Exposure to Fine Particulate Matter and Cardiovascular Hospitalizations among Medicaid Enrollees	deSouza P, Braun D, Parks RM, Schwartz J, Dominici F, Kioumourtzoglou MA. Nationwide Study of Short-term Exposure to Fine Particulate Matter and Cardiovascular Hospitalizations Among Medicaid Enrollees. Epidemiology. 2021 Jan;32(1):6-13. doi: 10.1097/EDE.0000000000001265. PMID: 33009251; PMCID: PMC7896354.	2021	Yes	Yes	No	n/a	Yes	ensemble machine learning model incorporating satellite data	1km x 1km	Air pollution		PM2.5	National	United States	Multi-temporal	DV	individual/zip code	sex, race; study is conducted among Medicaid enrollees	No effect modification by sex. We detected no evidence of effect modification by race/ethnicity when we used detailed race/ethnicity categories. However, we observed an effect modification when considering adult White vs. non-White enrollees, with highest estimates among White Medicaid enrollees.
Air Pollutants and Asthma Hospitalization in the Medicaid Population	Wei Y, Qiu X, Sabath MB, Yazdi MD, Yin K, Li L, Peralta AA, Wang C, Koutrakis P, Zanobetti A, Dominici F, Schwartz JD. Air Pollutants and Asthma Hospitalization in the Medicaid Population. Am J Respir Crit Care Med. 2022 May 1;205(9):1075-1083. doi: 10.1164/rccm.202107-1596OC. PMID: 35073244; PMCID: PMC9851478.	2022	Yes	Yes	No	n/a	Yes	ensemble machine learning model incorporating satellite data	1km x 1km	Air pollution		PM2.5, NO2, O3	National	United States	Multi-temporal	DV	individual/zip code	sex, race/ethnicity, ADI	Beneficiaries in communities with greater neighborhood deprivation experienced higher risk. no apparent modification by race/ethnicity	ACS
Do fine particulate air pollution (PM2.5) exposure and its attributable premature mortality differ for immigrants compared to those born in the United States?	Fong, K. C., & Bell, M. L. (2021). Do fine particulate air pollution (PM2. 5) exposure and its attributable premature mortality differ for immigrants compared to those born in the United States?. Environmental research, 196, 110387.	2021	No	No	No	n/a	Yes	Randall Martin's Group's PM2.5 predictions	0.01 * 0.01 degrees	Air pollution		PM2.5	National	United States	Multi-temporal	DE, HIA	Census tract	immigrant status	Overall, immigrants were exposed to higher levels of PM2.5 (model-predicted)	ACS Census
National Patterns in Environmental Injustice and Inequality: Outdoor NO2 Air Pollution in the United States	Clark, L. P., Millet, D. B., & Marshall, J. D. (2014, April 15). National Patterns in Environmental Injustice and Inequality: Outdoor NO2 Air Pollution in the United States. (Y. Zhang, Ed.), PLoS ONE. Public Library of Science (PLoS). https://doi.org/10.1371/journal.pone.0094431	2014	Yes	Yes	No	n/a	Yes	Novotny et al. (2011) LUR	Census blocks	Air pollution		NO2	National	United States	Cross-sectional	DE	Census block group	Race, ethnicity, poverty status, income, educational attainment, age		2000 U.S. Census Bureau
Association between particulate matter air pollution and heart attacks in San Diego County	Saleha Khanum, Zohir Chowdhury & Karilyn E. Sant (2021) Association between particulate matter air pollution and heart attacks in San Diego County, Journal of the Air & Waste Management Association, 71:12, 1585-1594, DOI: 10.1080/10962247.2021.1994053	2021	Yes	No	No	n/a	Yes	MODIS AOD	1 km	Air pollution		PM2.5	County	San Diego County, California	Cross-sectional	DE	Census tract
Space‐Based Observational Constraints on NO 2 Air Pollution Inequality From Diesel Traffic in Major US Cities	Demetillo, M. A. G.; Harkins, C.; McDonald, B. C.; Chodrow, P. S.; Sun, K.; Pusede, S. E. Space‐Based Observational Constraints on NO2 Air Pollution Inequality From Diesel Traffic in Major US Cities. Geophysical Research Letters, 2021, 48. https://doi.org/10.1029/2021gl094333.	2021	Yes	Yes	Yes	TROPOMI	No	n/a	~1km	Air pollution		NO2	Multi-city	United States	Cross-sectional	DE	Census tract	Race, ethnicity, income	On average, urban NO2 inequalities of ∼28% are observed with race-ethnicity and income; disparities are much greater in many cities. Diesel traffic is the dominant source of NO2 disparities; a 62% reduction in diesel emissions would decrease inequalities by more than 37%.	2019 U.S. Census Bureau
Satellite observations of NO2 indicate legacy impacts of redlining in U.S. Midwestern cities	Hrycyna, E.; Mergenthal, J. G. A.; Noor, S.; Heskel, M. A. Satellite Observations of NO2 Indicate Legacy Impacts of Redlining in U.S. Midwestern Cities. Elementa: Science of the Anthropocene, 2022, 10. https://doi.org/10.1525/elementa.2022.00027.	2022	No	No	Yes	TROPOMI	No	n/a	3.5 × 7 km	Air pollution		NO2	Multi-city	Midwestern U.S. cities: Chicago, IL; Columbus, OH; Indianapolis, IN; Detroit, MI; Greater Kansas City metropolitan area, MO and KS; Milwaukee, WI; Omaha, NE; Minneapolis, MN; Wichita, KS; and Cleveland, OH	Cross-sectional	DE	HOLC neighborhoods	HOLC grading	In Midwestern cities, NO2 levels were as much as 16% higher in neighborhoods that were graded “D” (redlined) compared to those graded “A” (as in Chicago), with the mean difference across all cities an increase of 7.3% ± 5.9%.	2010 U.S. Census Bureau
Historical Redlining Is Associated with Present-Day Air Pollution Disparities in U.S. Cities	Lane, H. M.; Morello-Frosch, R.; Marshall, J. D.; Apte, J. S. Historical Redlining Is Associated with Present-Day Air Pollution Disparities in U.S. Cities. Environmental Science &amp; Technology Letters, 2022, 9, 345–350. https://doi.org/10.1021/acs.estlett.1c01012.	2022	Yes	Yes	No	n/a	Yes	CACES land-use regression model that incorporates satellite data (https://www.caces.us/_files/ugd/342c07_ebb72126333c4fd7859e1702f288bafb.pdf)	Satellite data are either oversampled to 0.1 x 0.1˚ or 0.25 x 0.25˚; CACES model predicts concentrations at each census block centroid.	Air pollution		NO2, PM2.5	Multi-city	United States	Cross-sectional	DE	Census block	Race, ethnicity	Pollution levels have a consistent and nearly monotonic association with HOLC grade, with especially pronounced (>50%) increments in NO2 levels between the most (grade A) and least (grade D) preferentially graded neighborhoods. On a national basis, intraurban disparities for NO2 and PM2.5 are substantially larger by historical HOLC grade than they are by race and ethnicity	2010 U.S. Census Bureau
Daily Satellite Observations of Nitrogen Dioxide Air Pollution Inequality in New York City, New York and Newark, New Jersey: Evaluation and Application	Dressel, I. M., Demetillo, M. A. G., Judd, L. M., Janz, S. J., Fields, K. P., Sun, K., ... & Pusede, S. E. (2022). Daily Satellite Observations of Nitrogen Dioxide Air Pollution Inequality in New York City, New York and Newark, New Jersey: Evaluation and Application. Environmental Science & Technology, 56(22), 15298-15311.	2022	Yes	Yes	Yes	TROPOMI	No	n/a	0.01° × 0.01°	Air pollution		NO2	Multi-city	New York City, New York and Newark, New Jersey	Multi-temporal	DE	Census tract	race, ethnicity, household income
Impacts of Sugarcane Fires on Air Quality and Public Health in South Florida	Holly K. Nowell, Charles Wirks, Maria Val Martin, Aaron van Donkelaar, Randall V. Martin, Christopher K. Uejio, and Christopher D. Holmes, 2022, Impacts of Sugarcane Fires on Air Quality and Public Health in South Florida, Environmental Health Perspectives 130:8 CID: 087004 https://doi.org/10.1289/EHP9957	2022	Yes	No	No	n/a	Yes	satellite-derived maps of PM2.5 surface concentrations from the Atmospheric Composition Analysis Group of Washington University in St. Louis (version V4.NA.03)	1 km	Air pollution		PM2.5 concentration	Region	South Florida	Multi-temporal	DV	Census tract	Race, household income	Sugarcane fires are expected to have 10 times greater mortality impact on Sugarcane Growing Region residents, who were predominantly non-White and lower income than wealthier residents of coastal Palm Beach County or South Florida in general. Wind criteria (practice to deny burn permit requests under brisk westerly winds) created smoke preferentially directed towards smaller & lesls affluent inla…	ACS Census; EPA AQS
Long-Term Exposure to Low-Level NO2 and Mortality among the Elderly Population in the Southeastern United States	Qian, Yaoyao, et al. "Long-term exposure to low-level NO 2 and mortality among the elderly population in the southeastern United States." Environmental Health Perspectives 129.12 (2021): 127009.	2021	Yes	No	No	n/a	Yes	ensemble machine learning model incorporating satellite data	1km x 1km	Air pollution		NO2	Region	Southeastern U.S.: Alabama, Florida, Georgia, Mississippi, North Carolina, South Carolina, and Tennessee	Multi-temporal	DV	individual/zip code	race, sex, urbanicity	Medicare enrollees who were White, female, and residing in urban areas were more vulnerable to long-term NO2 exposure.	ACS
Environmental justice and the COVID-19 pandemic: Evidence from New York State	Zhang, R., Li, H., & Khanna, N. (2021). Environmental justice and the COVID-19 pandemic: Evidence from New York State. Journal of Environmental Economics and Management, 110, 102554. doi:https://doi.org/10.1016/j.jeem.2021.102554	2021	Yes	No	Yes	MODIS	No	n/a	3km	Air pollution		AOD	State	New York	Multi-temporal	DE	Census tract	race	We find that, despite the seasonal decline in particulate matter pollution starting late March (concurrent with the lockdown period), the lockdown narrowed the disparity in air quality between census tracts with high and low shares of non-white population in rural New York, whereas the racial gap in air quality remained unchanged in urban New York.
Disparate air pollution reductions during California’s COVID-19 economic shutdown	Bluhm, R., Polonik, P., Hemes, K.S. et al. Disparate air pollution reductions during California’s COVID-19 economic shutdown. Nat Sustain 5, 509–517 (2022). https://doi.org/10.1038/s41893-022-00856-1	2022	Yes	Yes	Yes	TROPOMI	No	n/a	0.01 arc degrees.	Air pollution		NO2	State	California	Multi-temporal	DE	Census block group	Race, ethnicity	Using public and citizen-science ground-based monitor networks for respirable particulate matter, along with satellite records of nitrogen dioxide, we show that sheltering in place produced disproportionate air pollution reductions for non-White (especially Hispanic and Asian) and low-income communities
Long-and short-term exposure to PM2.5 and mortality: using novel exposure models.	Kloog, I., Ridgway, B., Koutrakis, P., Coull, B. A., & Schwartz, J. D. (2013). Long-and short-term exposure to PM2.5 and mortality: using novel exposure models. Epidemiology (Cambridge, Mass.), 24(4), 555.	2013	Yes	No	No	n/a	Yes	Kloog et al. (2011) PM2.5 dataset	10km	Air pollution		PM2.5	State	Massachusetts	Multi-temporal	DV	Grid cell (10km)	Residential location, place of death, age, sex, ethnicity and education	There was a significant interaction between education group and long-term pollution (P<0.001). The mortality OR for the high education group (college education) was 1.4 (CI = 1.2–1.6), whereas for the remainder the OR was 1.9 (CI = 1.6–2.1). There was also a significant interaction between long-term pollution and near and far groups (P < 0.001). The OR for subjects living more than 20 km from a m…	Health data, temperature
Temporal trends in air pollution exposure inequality in Massachusetts.	Rosofsky A, Levy JI, Zanobetti A, Janulewicz P, Fabian MP. Temporal trends in air pollution exposure inequality in Massachusetts. Environ Res. 2018 Feb;161:76-86. doi: 10.1016/j.envres.2017.10.028. https://doi.org/10.1016/j.envres.2017.10.028.	2018	Yes	Yes	No	n/a	Yes	PM2.5 modeled with a 3-stage statistical modeling approach that incorporates aerosol optical depth (AOD) satellite data retrieved using the multi-angle implementation of atmospheric correction (MAIAC) algorithm.	1 km	Air pollution		PM2.5	State	Massachusetts	Multi-temporal	DE	Census block group		Despite overall reductions in ambient air pollution concentrations and decreased industrialization, air pollution inequalities have slightly increased over time when measured on a relative scale, and that group-specific concentrations are most disparate between racial/ethnic groups.	2000 and 2010 decadal census
Racial Disparities in Air Pollution Burden and COVID-19 Deaths in Louisiana, USA, in the Context of Long-Term Changes in Fine Particulate Pollution.	Terrell, K. A., & James, W. (2022). Racial disparities in air pollution burden and COVID-19 deaths in Louisiana, USA, in the context of long-term changes in fine particulate pollution. Environmental Justice, 15(5), 286-297.	2022	Yes	No	No	n/a	Yes	van Donkelaar et al. PM2.5 dataset	100km	Air pollution		PM2.5	State	Louisiana	Multi-temporal	DE*	Census tract	Race, employment	By all measures, a higher burden of air pollution was associated with larger percentages of Black residents and increased unemployment across Louisiana census tracts. Across parishes, higher COVID-19 death rates were associated with increased RH and IH and larger percentages of Black residents. These associations were not driven by diabetes, obesity, smoking, age, or poverty.	2014-18 ACS, Health data
Benefits of High Resolution PM2.5 Prediction using Satellite MAIAC AOD and Land Use Regression for Exposure Assessment: California Examples	Lee, H. J. (2019). Benefits of high resolution PM2. 5 prediction using satellite MAIAC AOD and land use regression for exposure assessment: California examples. Environmental Science & Technology, 53(21), 12774-12783.	2019	Yes	No	No	n/a	Yes	PM2.5 LUR incorporating MAIAC AOD	1km x 1km	Air pollution		PM2.5	State	California	Cross-sectional	DE	Census block group	race, poverty, education
Prenatal exposure to particulate air pollution and gestational age at delivery in Massachusetts neonates 2001–2015	Qiu X, Fong KC, Shi L, Papatheodorou S, Di Q, Just A, Kosheleva A, Messerlian C, Schwartz JD. Prenatal exposure to particulate air pollution and gestational age at delivery in Massachusetts neonates 2001-2015: A perspective of causal modeling and health disparities. Environ Epidemiol. 2020 Sep 14;4(5):e113. doi: 10.1097/EE9.0000000000000113. PMID: 33154990; PMCID: PMC7595249.	2020	Yes	No	No	n/a	Yes	ensemble machine learning model incorporating satellite data	1km x 1km	Air pollution		PM2.5	State	Massachusetts	Multi-temporal	DV	individual/census tract	sex, maternal race, maternal education	Male neonates and neonates of younger (younger than 35 years) and African American mothers as well as with high/low extreme temperature exposure in third trimester were more affected.	ACS (assumed, not stated)
Associations between wildfire smoke exposure during pregnancy and risk of preterm birth in California	Heft-Neal S, Driscoll A, Yang W, Shaw G, Burke M. Associations between wildfire smoke exposure during pregnancy and risk of preterm birth in California. Environ Res. 2022 Jan;203:111872. doi: 10.1016/j.envres.2021.111872. Epub 2021 Aug 14. PMID: 34403668.	2022	Yes	Yes	No	n/a	Yes	combined ground-based measures of total PM2.5 with satellite-based measures of the timing and location of wildfire smoke plume movements.	1km x 1km	Air pollution		PM2.5 (wildfire smoke)	State	California	Multi-temporal	DV	individual	race/ethnicity, tract-level median income	We did not find differences in the relative effect of an additional smoke day across income or race/ethnicity	ACS
Long-term Exposure to PM2.5 and Mortality for the Older Population: Effect Modification by Residential Greenness	Son, J. Y., Sabath, M. B., Lane, K. J., Miranda, M. L., Dominici, F., Di, Q., ... & Bell, M. L. (2021). Long-term exposure to PM2. 5 and mortality for the older population: effect modification by residential greenness. Epidemiology, 32(4), 477-486. doi: 10.1097/EDE.0000000000001348	2021	Yes	Yes	Yes	TERRA MODIS	Yes	ensemble machine learning model incorporating satellite data	250 km	Air pollution	Green space	PM2.5, NDVI	State	North Carolina and Michigan	Multi-temporal	DV	ZIP code	SES (median household income), urbanicity	HRs were higher for rural than urban areas. Within each category of urbanicity, HRs were generally higher in less green areas. For combined disparities, HRs were higher in low greenness or low SES areas, regardless of the other factor. HRs were lowest in high-greenness and high-SES areas for both states.	U.S Centers for Medicare and Medicaid Services (CMS) Master Beneficiary Summer File (MBSF); 2010 Census Data
Health impact assessment of Philadelphia’s 2025 tree canopy cover goals	Kondo et al., Health impact assessment of Philadelphia’s 2025 tree canopy cover goals, Lancet Planet Health 2020; 4: e149–57	2020	Yes	No	Yes	Landsat 8	No	n/a	30m	Green space		NDVI	City	Philadelphia	Multi-temporal	HIA, PEA	Census tract	race, AA, SES high school, age, unemployed, poverty, income, and percent of vacant housing units	Using our greenspace health impact assessment method, we predicted annual premature deaths prevented from increased tree canopy cover (throughout the city, on public and private lands) under low, moderate, and ambitious scenarios. Tten percentage point increase in tree canopy cover across the city was associated with an estimated reduction of 376 deaths, and $3·6 billion 403 premature adult death…	ACS Census
Green, but not just? Rethinking environmental justice indicators in shrinking cities	Schwarz, K., Berland, A., & Herrmann, D. L. (2018). Green, but not just? Rethinking environmental justice indicators in shrinking cities. Sustainable cities and society, 41, 816-821.	2018	Yes	No	Yes	Landsat 8, Landsat 2, Landsat 5	No	n/a	1980 (July 3, Landsat 2, 60 m2 spatial resolution), 2000 (June 7, Landsat 5, 30m2 spatial resolution), and 2014 (June 14, Landsat 8, 30 m2 spatial resolution)	Green space		NDVI	City	Toldeo, Ohio	Multi-temporal	DE	Census tract	Housing vacancy, race, wealth, educational attainment	NDVI values were higher in low-vacancy census tracts in 1980, and to a lesser extent in 2000 in Toledo, OH (USA). By 2014, vacancy rate was no longer associated with NDVI. Generally, there is a weakening disparity in green space between low- and high-vacancy census tracts, which may be explained by spontaneous and/or non-amenity vegetation (e.g., overgrown lawns).	1980 & 2000 decennial census statistics, 2014 ACS 5-year estimates
Disparities in the provision of public parks in neighbourhoods with varied Latino composition in the Phoenix Metropolitan Area	Francisco Lara-Valencia and Hilda Garcia-Perez, Disparities in the provision of public parks in neighbourhoods with varied Latino composition in the Phoenix Metropolitan Area, LOCAL ENVIRONMENT 2018, VOL. 23, NO. 12, 1107–1120 https://doi.org/10.1080/13549839.2018.1528443	2018	No	Yes	Yes	Google Earth Pro	No	n/a	n/a	Green space		City	City	Phoenix, Arizona	Cross-sectional	DE	Block group	Ethnicity	The analysis points to invariance across neighbourhoods in terms of quantity and features of public parks, so the expected systemic pattern of inequality affecting Latino neighbourhoods in Phoenix Metro was not found. The study suggests, however, some areas wherein cities in the Phoenix Metropolitan Area could act to improve the allocation of public park resources and engage the diversity of loca…	2010 U.S. census
Street trees and equity: evaluating the spatial distribution of an urban amenity	Landry, S. M., & Chakraborty, J. (2009). Street trees and equity: evaluating the spatial distribution of an urban amenity. Environment and Planning a, 41(11), 2651-2670.	2009	Yes	Yes	Yes	IKONOS	No	n/a	1 m	Green space		TCC	City	Tampa, Florida	Cross-sectional	DE	Block group	Race, ethnicity, income, housing tenure	The results support the inequity hypothesis by indicating a significantly lower proportion of tree cover on public right-of-way in neighborhoods containing a higher proportion of African-Americans, low-income residents, and renters.	2000 Census
Green spaces mitigate racial disparity of health: A higher ratio of green spaces indicates a lower racial disparity in SARS-CoV-2 infection rates in the USA	Lu, Y., Chen, L., Liu, X., Yang, Y., Sullivan, W. C., Xu, W., ... & Jiang, B. (2021). Green spaces mitigate racial disparity of health: A higher ratio of green spaces indicates a lower racial disparity in SARS-CoV-2 infection rates in the USA. Environment International, 152, 106465.	2021	Yes	No	Yes	Landsat 8	Yes	National Landcover Datasets, Tree Canopy Cover	30 km	Green space		NDVI, Covid Infection	Multi-city	United States	Cross-sectional	DV	County	Race	We found a higher ratio of green spaces at the county level is significantly associated with a lower racial disparity in infection rates.
Race, ethnicity, income concentration and 10-year change in urban greenness in the United States	Casey, J. A., James, P., Cushing, L., Jesdale, B. M., & Morello-Frosch, R. (2017). Race, ethnicity, income concentration and 10-year change in urban greenness in the United States. International journal of environmental research and public health, 14(12), 1546.	2017	Yes	Yes	Yes	TERRA MODIS	No	n/a	250m	Green space		NDVI	National	United States	Multi-temporal	DE	Census tract	Race, ethnicity, % of renter-occupied housing units, ICE	Census tracts with a higher proportion of racial/ethnic minorities, compared to a higher proportion of White residents, had less greenness in 2001 and lostmore greenness between 2001 and 2011	2000 decennial U.S. Census,
Disparities in exposure to surrounding greenness related to proportion of the population that were immigrants to the United States	Fong, K. C., Mehta, N. K., & Bell, M. L. (2020). Disparities in exposure to surrounding greenness related to proportion of the population that were immigrants to the United States. International journal of hygiene and environmental health, 224, 113434. https://doi.org/10.1016/j.ijheh.2019.113434	2020	No	No	Yes	MODIS, LandSat 8	No	n/a	250 m^2 and 30 m^2	Green space		NDVI, EVI	National	United States	Cross-sectional	DE	Census tract	immigrant proportion	Greenness was lower in areas with higher immigrant proportion	2000 and 2010 census data
Health Disparities in the Relationship of Neighborhood Greenness to Mental Health Outcomes in 249,405 U.S. Medicare Beneficiaries	Brown et al., Health Disparities in the Relationship of Neighborhood Greenness to Mental Health Outcomes in 249,405 U.S. Medicare Beneficiaries, Int. J. Environ. Res. Public Health 2018, 15, 430; doi:10.3390/ijerph15030430	2018	Yes	Yes	Yes	(NASA) Advanced Spaceborne Thermal Emission and Reflection Radiometer (ASTER) satellite imagery	No	n/a	15m	Green space		NDVI	County	Miami Dade, FL	Cross-sectional	DV	Census block	neighborhood median household income, age, gender, race/ethnicity	The present study examines the association between block-level greenness (vegetative presence) and mental health outcomes, in a population-based sample of 249,405 U.S. Medicare beneficiaries aged 65 years living in Miami-Dade County, Florida, USA, whose location did not change from 2010 to 2011. Multilevel analyses examined relationships between greenness, as measured by mean Normalized Differenc…	U.S Centers for Medicare and Medicaid Services (CMS) Master Beneficiary Summer File (MBSF); 2011 Census Data
The influence of green space on the short-term effects of particulate matter on hospitalization in the U.S. for 2000–2013	Heo, Seulkee, and Michelle L. Bell. "The influence of green space on the short-term effects of particulate matter on hospitalization in the US for 2000–2013." Environmental research 174 (2019): 61-68.	2019	No	No	Yes	MODIS	No	n/a	250m	Green space		NDVI	National	United States	Multi-temporal	DV	County	age, medicare enrollees, sex
Trees Grow on Money: Urban Tree Canopy Cover and Environmental Justice	Schwarz, K., Fragkias, M., Boone, C. G., Zhou, W., McHale, M., Grove, J. M., ... & Cadenasso, M. L. (2015). Trees grow on money: Urban tree canopy cover and environmental justice. PloS one, 10(4), e0122051.	2015	Yes	Yes	No	n/a	Yes	QuickBird satellite imagery coupled with aerial imagery products	0.6 m (QuickBird); 1 m (NAIP); 0.15m (natural color aerial); 0.5 m or 1 m (LiDAR)	Green space		UTC	Multi-city	Baltimore, MD, Los Angeles, CA, New York, NY, Philadelphia, PA, Raleigh, NC, Sacramento, CA, and Washington, D.C.	Cross-sectional	DE	Census block group	Race, ethnicity, median HH income, educational attainment	There are strong positive correlations between UTC and income in 7 major U.S. cities. Correlations between UTC and race were inconclusive.	2000 US Census TIGER dataset
Social disparities in tree canopy and park accessibility: A case study of six cities in Illinois using GIS and remote sensing	Zhou, X., & Kim, J. (2013). Social disparities in tree canopy and park accessibility: A case study of six cities in Illinois using GIS and remote sensing. Urban forestry & urban greening, 12(1), 88-97.	2013	Yes	Yes	No	n/a	Yes	National Agricultural Imagery Program (NAIP).	1 m	Green space		UTC	Multi-city	Illinois cities: Rockford, Bloomington, Decatur, Urbana-Champaign, Peoria, and Springfield	Cross-sectional	DE	Block Group	Race, ethnicity	The results of this study show that racial/ethnic minorities have less tree canopy in their neighborhoods, but it did not find significant differences in terms of access to parks.
The racial/ethnic distribution of heat risk–related land cover in relation to residential segregation.	Jesdale, B. M., Morello-Frosch, R., & Cushing, L. (2013). The racial/ethnic distribution of heat risk–related land cover in relation to residential segregation. Environmental health perspectives, 121(7), 811-817.	2013	Yes	Yes	No	n/a	Yes	National Land Cover Dataset (NCLD)	30 m	Green space		TCC	National	United States	Cross-sectional	DE	Block Group	Race, ethnicity, residential segregation	Non- Hispanic blacks were 52% more likely (95% CI: 37%, 69%), non-Hispanic Asians 32% more likely (95% CI: 18%, 47%), and Hispanics 21% more likely (95% CI: 8%, 35%) to live in HRRLC con- ditions compared with non-Hispanic whites. Within each racial/ethnic group, HRRLC conditions increased with increasing degrees of metropolitan area-level segregation.
Are There Relationships Among Racial Segregation, Economic Isolation, and Proximity to Green Space?	Saporito, S., & Casey, D. (2015). Are there relationships among racial segregation, economic isolation, and proximity to green space?. Human Ecology Review, 21(2), 113-132.	2015	Yes	No	Yes	Landsat 7	No	n/a	30 m	Green space		NDVI	National	United States	Cross-sectional	DE	Block Group	Race, poverty	Cities with lower levels of racial segregation exhibit smaller racial disparities in exposure to green space. In cities with greater racial segregation, white people tend to live in neighborhoods with more green space than do people of color. There is a strong association between segregation among different income groups and differences in exposure to green space between lower- and higher-income …	ACS Census
Health disparities attributable to air pollutant exposure in North Carolina: Influence of residential environmental and social factors	Son, et al. Health disparities attributable to air pollutant exposure in North Carolina: Influence of residential environmental and social factors, Health & Place, 62 (2020), 102287 ttps://doi.org/10.1016/j.healthplace.2020.102287	2020	Yes	Yes	Yes	Terra MODIS	No	n/a	250m	Green space		NDVI	State	North Carolina	Multi-temporal	DV	Census tract	Race, ethnicity, age, gender, education, marital status	Factors such as age, education, & urbanicity were associated with higher (but not statistically significant) risk of total mortality from PM2.5 exposure in North Carolina; health disparities were more pronounced for Non-Hispanic Blacks living in lower community-level SES.	Health data, 2010 Census data
Is everyone hot in the city? Spatial pattern of land surface temperatures, land cover and neighborhood socioeconomic characteristics in Baltimore, MD	Huang, G., Zhou, W., & Cadenasso, M. L. (2011). Is everyone hot in the city? Spatial pattern of land surface temperatures, land cover and neighborhood socioeconomic characteristics in Baltimore, MD. Journal of environmental management, 92(7), 1753-1759.	2011	Yes	Yes	Yes	Landsat 7	No	n/a	30m	Heat		LST	City	Baltimore, Maryland	Cross-sectional	DE	Census block group	SES, race, ethnicity, age, education
Urban heat and climate justice: a landscape of thermal inequity in Pinellas County, Florida	Mitchell, Bruce Coffyn; Chakraborty, Jayajit. Urban Heatand Climate Justice: A Landscape of Thermal Inequity in Pinellas County, Florida. Geographical Review. Oct2014, Vol. 104 Issue 4, p459-480. 22p. DOI: 10.1111/j.1931-0846.2014.12039.x. , Database: SocINDEX with Full Text	2014	Yes	Yes	Yes	MODIS, Landsat 5	No	n/a	1 km, 30m	Heat		LST	County	Pinellas County, Florida	Cross-sectional	DE	Census tract	Race, ethnicity, SES	The findings clearly indicate that urban heat is distributed inequitably with respect to race, ethnicity, and socioeconomic status in the study area of Pinellas County, Florida. The results of bivariate correlation analysis revealed mean LST to be significantly greater in neighborhoods with higher population density, higher proportions of non-Hispanic Black, Hispanic, Asian (specifically Southeas…	Census, 2010 and 2006–2010 American Community Survey (ACS)
Heat exposure and resilience planning in Atlanta, Georgia	Muse, Nkosi, David M. Iwaniec, Chris Wyczalkowski, and Katharine J. Mach. 2022. “Heat Exposure and Resilience Planning in Atlanta, Georgia.” Environmental Research: Climate 1 (1): 015004. https://doi.org/10.1088/2752-5295/ac78f9.	2022	Yes	Yes	Yes	Landsat	No	n/a	30m	Heat		LST	County	Fulton County, Atlanta	Cross-sectional	DE	Census block group	Income, race, age, education
Exploring the relationship between residential segregation and thermal inequity in 20 US cities	Mitchell, Bruce Coffyn, and Jayajit Chakraborty. "Exploring the relationship between residential segregation and thermal inequity in 20 US cities." Local Environment 23.8 (2018): 796-813.	2018	Yes	Yes	Yes	Landsat 5	No	n/a	30m	Heat		UHRI	Multi-city	United States	Cross-sectional	DE	Census tract	Race, ethnicity, SES, segregation	Minority status and measures of segregation have a significant but varied relationship with urban heat exposure, indicating that there are inconsistent associations with urban heat due to differing social geographies. Urban heat and social vulnerability present a varying landscape of thermal inequity in different metropolitan areas, associated in many cases with residential segregation.	2010 U.S. Decennial Census boundaries
Dimensions of Thermal Inequity: Neighborhood Social Demographics and Urban Heat in the Southwestern U.S.	Dialesandro, J., Brazil, N., Wheeler, S., & Abunnasr, Y. (2021). Dimensions of thermal inequity: neighborhood social demographics and urban heat in the Southwestern US. International journal of environmental research and public health, 18(3), 941.	2021	Yes	Yes	Yes	Landsat 8 TIR	No	n/a	100m	Heat		LST	Multi-city	Southwestern U.S.	Cross-sectional	DE	Census block group	Income, race, ethnicity
Disproportionate exposure to urban heat island intensity across major US cities	Hsu, A., Sheriff, G., Chakraborty, T., & Manya, D. (2021). Disproportionate exposure to urban heat island intensity across major US cities. Nature communications, 12(1), 2721.	2021	Yes	Yes	Yes	MODIS	No	n/a	1km	Heat		LST, SUHI	National	United States	Cross-sectional	DE	Census tract	SES, race, ethnicity
Chronic effects of temperature on mortality in the Southeastern USA using satellite-based exposure metrics	Shi, L., Liu, P., YanWang, Zanobetti, A., Kosheleva, A, Koutrakis, P., & Joel Schwartz 2016	2016	Yes	No	No	n/a	Yes	n/a	1km	Heat		Air Temperature	Region	Southeastern U.S.: Florida, Georgia, North Carolina, South Carolina, Mississippi, Alabama and Tennessee	Multi-temporal	DV	ZIP code	Medicare (also report demographic breakdown)	We have examined the effects of seasonal temperatures on survival of the elderly in the Southeastern USA, where a large fraction of subpopulation resides. We found that both seasonal mean temperature and its standard deviation (SD) affected long-term survival among the 13 million Medicare beneficiaries (aged 65+) in this region during 2000–2013. A 1 °C increase in summer mean temperature correspo…
Study on the association between ambient temperature and mortality using spatially resolved exposure data.	Lee, M., Shi, L., Zanobetti, A., & Schwartz, J. D. (2016). Study on the association between ambient temperature and mortality using spatially resolved exposure data. Environmental research, 151, 610-617.	2016	Yes	No	No	n/a	Yes	Shi et al. (2016) modeled air temperature and Lee et al. (2015) PM2.5 dataset	~1km	Heat	Air pollution	Air Temperature, PM2.5	Region	Southeastern U.S.: Florida, Georgia, North Carolina, South Carolina, Mississippi, Alabama and Tennessee	Multi-temporal	DV	ZIP code	Age group, sex, race, education, and urban vs nonurban	Both high (>28 °C) and low (<-1 °C) temperatures were associated with an increase in mortality. The largest increase was observed in children under 15 years of age, followed blacks. Higher education was a protective factor for the effect of extreme temperature on mortality.	Health data
Vulnerability to extreme heat by socio-demographic characteristics and area green space among the elderly in Michigan, 1990–2007	Gronlund, C. J., Berrocal, V. J., White-Newsome, J. L., Conlon, K. C., & O’Neill, M. S. (2015). Vulnerability to extreme heat by socio-demographic characteristics and area green space among the elderly in Michigan, 1990–2007. Environmental research, 136, 449-461.	2015	Yes	No	No	n/a	Yes	NLCD	30m	Green space		Multi-city	Multi-city	Michigan cities: Ann Arbor (Washtenaw County), Detroit (Wayne, Oakland and Macomb Counties), Flint (Genesee County), Grand Rapids (Kent County), Holland (Ottawa County), Kalamazoo (Kalamazoo County), Lansing (Ingham County) and Saginaw (Saginaw County)	Multi-temporal	DV	City	age, race, sex, educational level, marital status
Staying cool in the compact city: Vacant land and urban heating in Philadelphia, Pennsylvania	Pearsall, H. (2017). Staying cool in the compact city: Vacant land and urban heating in Philadelphia, Pennsylvania. Applied Geography, 79, 84-92.	2017	Yes	No	Yes	Landsat 8 OLI & TIRS	Yes	NLCD Percent Developed Imperiousness (2011 Edition, amended 2014)	30 m	Heat	Green space	LST, NDVI, impervious surface	City	Philadelphia	Cross-sectional	DE	Census block group	Poverty, median HH income, race, employment	Vacant land contributes to elevated temperatures in Philadelphia, PA (USA); most vacant lots are located in temperature hot spots with higher poverty rates, lower median household income, and lower employment rates than the rest of the city.	2009-2013 ACS 5-year estimates
Ecosystem services and urban heat riskscape moderation: water, green spaces, and social inequality in Phoenix, USA	Jenerette, G. Darrel, et al. "Ecosystem services and urban heat riskscape moderation: water, green spaces, and social inequality in Phoenix, USA." Ecological applications 21.7 (2011): 2637-2651.	2011	Yes	Yes	Yes	Landsat 1, 3, 5, 7	No	n/a	30m	Heat	Green space	LST, NDVI	City	Phoenix, AZ	Multi-temporal	DE	Census tract	SES
Harlan, Sharon L. (2007). [Research in Social Problems and Public Policy] Equity and the Environment Volume 15 || In the shade of affluence: the inequitable distribution of the urban heat island. , (), 173–202. doi:10.1016/s0196-1152(07)15005-5	Harlan, Sharon L. (2007). [Research in Social Problems and Public Policy] Equity and the Environment Volume 15 || In the shade of affluence: the inequitable distribution of the urban heat island. , (), 173–202. doi:10.1016/s0196-1152(07)15005-5	2007	No	Yes	Yes	Landsat 7	No	n/a	30m	Heat	Green space	LST, SAVI	City	Phoenix, AZ	Cross-sectional	DE	Census block group	Ethnicity, income
Vulnerability to Extreme Heat in Metropolitan Phoenix: Spatial, Temporal, and Demographic Dimensions	Chow, W. T., Chuang, W. C., & Gober, P. (2012). Vulnerability to extreme heat in metropolitan Phoenix: spatial, temporal, and demographic dimensions. The Professional Geographer, 64(2), 286-302.	2012	Yes	Yes	Yes	Landsat 7	No	n/a	30m	Heat	Green space	NDVI	City	Phoenix, AZ	Multi-temporal	DV	Census tract	age, foreign born, SES, mobility, ethnicity
Cooling Detroit: A socio-spatial analysis of equity in green roofs as an urban heat island mitigation strategy	Sanchez, L., & Reames, T. G. (2019). Cooling Detroit: A socio-spatial analysis of equity in green roofs as an urban heat island mitigation strategy. Urban Forestry & Urban Greening, 44, 126331.	2019	Yes	Yes	Yes	Landsat 8	No	n/a	30m	Heat		UHI	City	Detroit, MI	Cross-sectional	DE	Census block group	Income, race, ethnicity
Widespread Race and Class Disparities in Surface Urban Heat Extremes Across the United States	Benz, S. A., & Burney, J. A. (2021). Widespread race and class disparities in surface urban heat extremes across the United States. Earth's Future, 9(7), e2021EF002016.	2021	Yes	Yes	Yes	MODIS	No	n/a	1km	Heat	Green space	SUHI, NDVI, NDBI, BSA	National	United States	Multi-temporal	DE	Census tract	income, race, ethnicity, elderly, citizenship, single parenthood, education
Environmental injustice among Hispanics in Santa Clara, California: a human–environment heat vulnerability assessment	Rivera, A., Darden, J. T., Dear, N., & Grady, S. C. (2022). Environmental injustice among Hispanics in Santa Clara, California: a human–environment heat vulnerability assessment. GeoJournal, 1-17.	2022	Yes	Yes	Yes	Landsat 8 TIR	No	n/a	100m	Heat	Green space	LST, NDVI	County	Santa, Clara	Cross-sectional	DE	Census tract	Race, Ethnicity, SES
Chakraborty, T.; Hsu, A.; Manya, D.; Sheriff, G. (2020). A spatially explicit surface urban heat island database for the United States: Characterization, uncertainties, and possible applications. ISPRS Journal of Photogrammetry and Remote Sensing, 168(), 74–88. doi:10.1016/j.isprsjprs.2020.07.021	Chakraborty, T.; Hsu, A.; Manya, D.; Sheriff, G. (2020). A spatially explicit surface urban heat island database for the United States: Characterization, uncertainties, and possible applications. ISPRS Journal of Photogrammetry and Remote Sensing, 168(), 74–88. doi:10.1016/j.isprsjprs.2020.07.021	2020	Yes	No	Yes	MODIS	No	n/a	1km	Heat	Green space	LST, NDVI	National	United States	Cross-sectional	DE	Census tract	race, income
Light pollution inequities in the continental United States: A distributive environmental justice analysis	Nadybal, S. M., Collins, T. W., & Grineski, S. E. (2020). Light pollution inequities in the continental United States: A distributive environmental justice analysis. Environmental research, 189, 109959.	2020	Yes	Yes	No	n/a	Yes	The new world atlas of artificial night sky brightness (derived from VIIRS DNB)	742m	Other impacts		Artificial light at night	National	United States	Cross-sectional	DE	Census tract	Race, ethnicity, renter-occupied housing units, median HH income	In rank order, Asians, Hispanics, Blacks, and Native Hawaiian/Pacific Islanders in the US experienced substantially greater neighborhood exposures to ambient light at night than Whites. Low-to-mid socioeconomic status residential areas are exposed to more night light regardless of tract urban/rural status.	2012-2016 ACS 5-year estimates
Environmental Justice Dimensions of Oil and Gas Flaring in South Texas: Disproportionate Exposure among Hispanic communities.	Johnston, J. E., Chau, K., Franklin, M., & Cushing, L. (2020). Environmental Justice Dimensions of Oil and Gas Flaring in South Texas: Disproportionate Exposure among Hispanic communities. Environmental science & technology, 54(10), 6289-6298.	2020	Yes	Yes	Yes	Visible Infrared Imaging Radiometer Suite (VIIRS)	No	n/a	750m	Other impacts		Flared gas	Region	South Texas	Multi-temporal	DE	Census block	Race, ethnicity	Census blocks with majority Hispanic (>60%) populations were exposed to twice as many nightly flare events within 5 km as those with <20% Hispanics. We found that Hispanics were exposed to more flares despite being less likely than non-Hispanic White residents to live near unconventional oil and gas wells. Our findings suggest Hispanics are disproportionately exposed to flares in the Eagle Ford s…
Poverty and Mortality Disparities in Central Appalachia :Mountaintop Mining and Environmental Justice	Hendryx, M. (2010). Poverty and mortality disparities in central Appalachia: mountaintop mining and environmental justice. Journal of Health Disparities Research and Practice, 4(3), 6.	2010	Yes	No	No	n/a	Yes	Skytruth mountaintop removal mining (MTR) product, using Landsat imagery	30 m	Other impacts		Mountaintop mining (MTM) areas	Region	Appalachia: Kentucky, Tennessee, Virginia and West Virginia	Multi-temporal	DV	County	Poverty, education, smoking, race, metropolitan area, obesity rates	MTM areas are associated with elevated poverty and mortality rates in Central Appalachia.	EIA coal mining data; 2008 ARF (based on census, USDA, BRFSS survey data)
Unequal respiratory health risk: using GIS to explore hurricane-related flooding of schools in Eastern North Carolina	Guidry, V. T., & Margolis, L. H. (2005). Unequal respiratory health risk: using GIS to explore hurricane-related flooding of schools in Eastern North Carolina. Environmental research, 98(3), 383-389.	2005	Yes	Yes	No	n/a	Yes	National Weather Service GEOS	Unknown	Other impacts		Flood	State	North Carolina	Cross-sectional	DV	Schools	Race, income	Prevalence ratios (PRs) revealed that low-income schools in which a majority of students were Black had twice the risk of being flooded (PR 2.01; 95% confidence interval, 1.28, 3.17) compared to the referent group (non-low-income schools with a majority of non-Black students). This analysis suggests that schools serving populations already at elevated risk of respiratory illness were disproportio…	North Carolina Public School Universe
Redlines and Greenspace: The Relationship between Historical Redlining and 2010 Greenspace across the United States	Nardone, A., Rudolph, K. E., Morello-Frosch, R., & Casey, J. A. (2021). Redlines and greenspace: the relationship between historical redlining and 2010 greenspace across the United States. Environmental health perspectives, 129(1), 017006.	2021	Yes	No	Yes	Terra MODIS	No	n/a	250m	Green space		NDVI	Multi-city	United States	Cross-sectional	DE	HOLC neighborhoods	HOLC grading (redlining); median home value, race, employment, high school diploma, homes with a radio, number of homes needing major repairs, number of people per housing unit		1940 U.S. Census
The legacy of the Home Owners’ Loan Corporation and the political ecology T of urban trees and air pollution in the United States	Namin, S., Xu, W., Zhou, Y., & Beyer, K. (2020). The legacy of the Home Owners’ Loan Corporation and the political ecology of urban trees and air pollution in the United States. Social Science & Medicine, 246, 112758.	2020	No	No	No	n/a	Yes	NLCD	30m	Green space		Tree Canopy	Multi-city	United States	Multi-temporal	DE	HOLC neighborhoods	HOLC grading (redlining)
Urban heat islands and landscape heterogeneity: linking spatiotemporal variations in surface temperatures to land-cover and socioeconomic patterns	Buyantuyev, A., Wu, J. Urban heat islands and landscape heterogeneity: linking spatiotemporal variations in surface temperatures to land-cover and socioeconomic patterns. Landscape Ecol 25, 17–33 (2010). https://doi.org/10.1007/s10980-009-9402-4	2010	No	No	Yes	Advanced Spaceborne Thermal Emission and Reflection Radiometer	No	n/a	90m (TIRS)	Heat		UHI	City	Phoenix, Arizona	Cross-sectional	DE	Census block group	Income, SES		Decennial Census 2000
Neighborhood Effects on Heat Deaths: Social and Environmental Predictors of Vulnerability in Maricopa County, Arizona	Harlan, S. L., Declet-Barreto, J. H., Stefanov, W. L., & Petitti, D. B. (2013). Neighborhood effects on heat deaths: social and environmental predictors of vulnerability in Maricopa County, Arizona. Environmental health perspectives, 121(2), 197–204. https://doi.org/10.1289/ehp.1104625	2013	Yes	Yes	Yes	Landsat 7	No	n/a	30m	Heat		LST, NDVI	County	Maricopa County, Arizona	Multi-temporal	DV	Census block group	Race, ethnicity, age, poverty, education		2000 U.S. Census data
The Effects of Historical Housing Policies on Resident Exposure to Intra-Urban Heat: A Study of 108 US Urban Areas	Hoffman, J.S.; Shandas, V.; Pendleton, N. The Effects of Historical Housing Policies on Resident Exposure to Intra-Urban Heat: A Study of 108 US Urban Areas. Climate 2020, 8, 12. https://doi.org/10.3390/cli8010012	2020	No	No	Yes	Landsat 8	Yes	NLCD	100m, 30m	Heat	Greenspace	LST, NDVI	Multi-city	United States	Cross-sectional	DE	HOLC neighborhoods	Redlining		University of Richmond’s Digital Scholarship Lab’s “Mapping Inequality” database for HOLC grades
Urban Heat Management and the Legacy of Redlining	Wilson, B. (2020). Urban heat management and the legacy of redlining. Journal of the American Planning Association, 86(4), 443-457.	2020	No	No	Yes	Landsat 8	No	n/a	100m, 30m	Heat	Greenspace	LST, NDVI	Multi-city	Baltimore, MD; Dallas, TX; Kansas City, MO	Cross-sectional	DE	Census Tract	Redlining		American Community Survey 2012–2016 5-year estimates
A 1-km hourly air-temperature model for 13 northeastern U.S. states using remotely sensed and ground-based measurements	Carrión, D., Arfer, K. B., Rush, J., Dorman, M., Rowland, S. T., Kioumourtzoglou, M. A., ... & Just, A. C. (2021). A 1-km hourly air-temperature model for 13 northeastern US states using remotely sensed and ground-based measurements. Environmental Research, 200, 111477.	2021	No	No	No	n/a	Yes	Carrión et al 2021 air temperature	1km	Heat		Air Temperature	Region	Northeastern U.S.: Maine, New Hampshire, Vermont, Massachusetts, Rhode Island, Connecticut, New York, New Jersey, Delaware, Pennsylvania, Maryland, West Virginia, and Virginia, plus Washington, DC	Cross-sectional (the disparity analysis at the end is for a single time-stamp)	DV	Census Tract	Social vulnerability		CDC Social Vulnerability Index
Residential and Race/Ethnicity Disparities in Heat Vulnerability in the United States	Manware, M., Dubrow, R., Carrión, D., Ma, Y., & Chen, K. (2022). Residential and race/ethnicity disparities in heat vulnerability in the United States. GeoHealth, e2022GH000695.	2022	Yes	Yes	Yes	MODIS	Yes	Daymet air temp	1km	Heat		EVI, air temperature	National	United States	Cross-sectional	DE	Census Tract	Redlining, SES, race, ethnicity		American Community Survey 5-Year Estimates
